# Supplementary material for: Quality risk management for microbial control in membrane-based water for injection production using fuzzy-failure mode and effects analysis
Source: PeerJ Comput Sci. 2024 Dec 23;10:e2565. doi: 10.7717/peerj-cs.2565 (PMC11784823; doi:10.7717/peerj-cs.2565)
Supplement: Supplemental Information 1 [file peerj-cs-10-2565-s001.fis]

[System]
Name='Fuzzy Fmea'
Type='mamdani'
Version=2.0
NumInputs=3
NumOutputs=1
NumRules=125
AndMethod='min'
OrMethod='max'
ImpMethod='min'
AggMethod='max'
DefuzzMethod='centroid'

[Input1]
Name='Occurrence'
Range=[0 10]
NumMFs=5
MF1='Remote':'trimf',[0 0 2]
MF2='Low':'trapmf',[1 2 3 4]
MF3='Moderate':'trapmf',[3 4 6 7]
MF4='High':'trapmf',[6 7 8 9]
MF5='Very_High':'trapmf',[8 9 10 10]

[Input2]
Name='Severity'
Range=[0 10]
NumMFs=5
MF1='Almost_None':'trimf',[0 0 2]
MF2='Low':'trimf',[1 2.5 4]
MF3='Medium':'trimf',[3 5 7]
MF4='High':'trimf',[6 7.5 9]
MF5='Very_High':'trimf',[8 10 10]

[Input3]
Name='Dectection'
Range=[0 10]
NumMFs=5
MF1='Certain':'trimf',[0 0 2]
MF2='High':'trimf',[1 2.5 4]
MF3='Medium':'trimf',[3 5 7]
MF4='Low':'trimf',[6 7.5 9]
MF5='Very_Low':'trimf',[8 10 10]

[Output1]
Name='RPN'
Range=[0 10]
NumMFs=10
MF1='None':'trimf',[0 0 2]
MF2='Very_Low':'trimf',[1 2 3]
MF3='Low':'trimf',[2 3 4]
MF4='High_Low':'trimf',[3 4 5]
MF5='Low_Medium':'trimf',[4 5 6]
MF6='Medium':'trimf',[5 6 7]
MF7='High_Medium':'trimf',[6 7 8]
MF8='Low_High':'trimf',[7 8 9]
MF9='High':'trimf',[8 9 10]
MF10='Very_High':'trimf',[9 10 10]

[Rules]
1 1 1, 1 (1) : 1
1 1 2, 1 (1) : 1
1 1 3, 2 (1) : 1
1 1 4, 3 (1) : 1
1 1 5, 3 (1) : 1
1 2 1, 2 (1) : 1
1 2 2, 3 (1) : 1
1 2 3, 3 (1) : 1
1 2 4, 4 (1) : 1
1 2 5, 5 (1) : 1
1 3 1, 2 (1) : 1
1 3 2, 3 (1) : 1
1 3 3, 3 (1) : 1
1 3 4, 4 (1) : 1
1 3 5, 4 (1) : 1
1 4 1, 3 (1) : 1
1 4 2, 4 (1) : 1
1 4 3, 5 (1) : 1
1 4 4, 6 (1) : 1
1 4 5, 7 (1) : 1
1 5 1, 4 (1) : 1
1 5 2, 5 (1) : 1
1 5 3, 6 (1) : 1
1 5 4, 7 (1) : 1
1 5 5, 9 (1) : 1
2 1 1, 1 (1) : 1
2 1 2, 1 (1) : 1
2 1 3, 2 (1) : 1
2 1 4, 3 (1) : 1
2 1 5, 3 (1) : 1
2 2 1, 2 (1) : 1
2 2 2, 3 (1) : 1
2 2 3, 4 (1) : 1
2 2 4, 5 (1) : 1
2 2 5, 6 (1) : 1
2 3 1, 4 (1) : 1
2 3 2, 5 (1) : 1
2 3 3, 6 (1) : 1
2 3 4, 7 (1) : 1
2 3 5, 8 (1) : 1
2 4 1, 5 (1) : 1
2 4 2, 6 (1) : 1
2 4 3, 7 (1) : 1
2 4 4, 8 (1) : 1
2 4 5, 9 (1) : 1
2 5 1, 5 (1) : 1
2 5 2, 5 (1) : 1
2 5 3, 6 (1) : 1
2 5 4, 9 (1) : 1
2 5 5, 9 (1) : 1
3 1 1, 2 (1) : 1
3 1 2, 2 (1) : 1
3 1 3, 3 (1) : 1
3 1 4, 4 (1) : 1
3 1 5, 5 (1) : 1
3 2 1, 3 (1) : 1
3 2 2, 4 (1) : 1
3 2 3, 5 (1) : 1
3 2 4, 6 (1) : 1
3 2 5, 7 (1) : 1
3 3 1, 5 (1) : 1
3 3 2, 6 (1) : 1
3 3 3, 7 (1) : 1
3 3 4, 8 (1) : 1
3 3 5, 9 (1) : 1
3 4 1, 3 (1) : 1
3 4 2, 4 (1) : 1
3 4 3, 5 (1) : 1
3 4 4, 7 (1) : 1
3 4 5, 8 (1) : 1
3 5 1, 8 (1) : 1
3 5 2, 6 (1) : 1
3 5 3, 7 (1) : 1
3 5 4, 8 (1) : 1
3 5 5, 9 (1) : 1
4 1 1, 1 (1) : 1
4 1 2, 2 (1) : 1
4 1 3, 3 (1) : 1
4 1 4, 3 (1) : 1
4 1 5, 4 (1) : 1
4 2 1, 2 (1) : 1
4 2 2, 3 (1) : 1
4 2 3, 4 (1) : 1
4 2 4, 5 (1) : 1
4 2 5, 6 (1) : 1
4 3 1, 3 (1) : 1
4 3 2, 4 (1) : 1
4 3 3, 5 (1) : 1
4 3 4, 6 (1) : 1
4 3 5, 7 (1) : 1
4 4 1, 5 (1) : 1
4 4 2, 6 (1) : 1
4 4 3, 7 (1) : 1
4 4 4, 8 (1) : 1
4 4 5, 9 (1) : 1
4 5 1, 6 (1) : 1
4 5 2, 7 (1) : 1
4 5 3, 8 (1) : 1
4 5 4, 9 (1) : 1
4 5 5, 10 (1) : 1
5 1 1, 2 (1) : 1
5 1 2, 2 (1) : 1
5 1 3, 3 (1) : 1
5 1 4, 3 (1) : 1
5 1 5, 4 (1) : 1
5 2 1, 3 (1) : 1
5 2 2, 4 (1) : 1
5 2 3, 4 (1) : 1
5 2 4, 5 (1) : 1
5 2 5, 6 (1) : 1
5 3 1, 4 (1) : 1
5 3 2, 4 (1) : 1
5 3 3, 5 (1) : 1
5 3 4, 6 (1) : 1
5 3 5, 7 (1) : 1
5 4 1, 5 (1) : 1
5 4 2, 6 (1) : 1
5 4 3, 7 (1) : 1
5 4 4, 8 (1) : 1
5 4 5, 9 (1) : 1
5 5 1, 7 (1) : 1
5 5 2, 8 (1) : 1
5 5 3, 9 (1) : 1
5 5 4, 10 (1) : 1
5 5 5, 10 (1) : 1
